# Supplementary material for: Perspectives in the Application of High, Medium, and Low Molecular Weight Oat β-d-Glucans in Dietary Nutrition and Food Technology—A Short Overview
Source: Foods. 2023 Mar 7;12(6):1121. doi: 10.3390/foods12061121 (PMC10048208; doi:10.3390/foods12061121)
Supplement: Supplementary file 1 [file foods-12-01121-s001.zip]

Archive with 1 entries (1 files):
- foods-2231966-supplementary.pdf
